# Supplementary material for: Left ventricular dysfunction in COPD without pulmonary hypertension
Source: PLoS One. 2020 Jul 16;15(7):e0235075. doi: 10.1371/journal.pone.0235075 (PMC7365599; doi:10.1371/journal.pone.0235075)
Supplement: S1 Datafile — (DAT) [file pone.0235075.s001.dat]

1 1 0 74 1	66 24	7 68 1 2 1 82	182850 47	071144 100	460380 57	539800	9200 5	6900 27	63 62	3127
2 1 0 69 1	62 23	2 61 1 1 2 52	452347 31	822554 112	710000 68	380550	6700 5	6200 20	04 55	5052
3 1 1 68 1	70 24	9 72 1 1 2 53	638400 29	286516 118	215385 64	545490 1	4098 8	9994 17	20 53	3787
4 1 1 55 1	79 33	4 107 1 1 1 89	371430 39	721516 140	652630 62	513668 1	1741 13	8769 21	21 60	4253
5 1 0 51 1	57 22	3 55 1 1 1 58	219334 37	758915 125	530340 81	414360	7336 8	2795 21	66 51	1396
6 1 0 51 1	70 21	5 62 1 1 2 55	519790 32	302757 113	707020 66	157490 1	0612 7	1049 24	00 59	4167
7 1 1 63 1	86 26	9 93 1 1 1 135	432000 62	137363 140	689650 64	549620 1	0180 10	4297 25	21 52	1664
8 1 1 67 1	81 22	0 72 1 1 2 76	125496 39	717373 129	387000 67	505790	9653 5	6131 25	06 60	5555
9 1 0 53 1	62 25	9 68 1 1 1 102	448800 59	350704 178	493590 103	405020	9100 7	6200 24	81 57	2522
10 1 0 64 1	58 23	2 58 2 1 1 63	291220 39	947890 111	392000 70	307945	9188 13	5231 23	39 59	0684
11 1 1 70 1	85 23	4 80 1 2 1 119	375360 58	618626 128	160000 62	932274 1	0912 11	6137 22	03 53	8530
12 1 0 73 1	57 24	3 60 1 1 1 52	607590 32	880660 169	584140 105	993040 1	5890 10	9926 23	48 55	1466
13 1 1 73 1	80 22	5 73 1 1 1 106	427350 55	424545 117	445720 61	162617	8564 7	6442 28	39 48	5549
14 1 0 62 1	55 18	7 45 1 1 1 69	102700 49	263233 107	118546 76	364685	9556 7	5662 18	57 52	7807
15 1 1 64 1	84 28	4 96 1 1 1 119	245250 54	402210 143	113850 65	291570 1	1402 6	2215 26	22 59	0611
16 1 1 66 1	64 26	4 71 1 1 1 65	094540 36	697094 211	262130 119	099174	7833 13	1998 27	31 50	7675
17 1 0 73 1	61 22	0 57 1 1 1 84	320000 52	889410 108	848145 68	274590 1	0667 14	4566 25	66 58	8891
18 1 0 63 1	67 21	2 59 1 2 1 104	668106 63	003765 127	592730 76	802980 1	0432 8	4989 25	53 53	2462
19 1 0 63 1	57 17	0 42 1 2 2 43	147617 31	382122 70	996610 51	637250 1	7659 10	8637 19	89 61	3637
20 1 0 60 1	63 24	5 65 1 1 2 75	480000 44	375310 135	497150 79	659874 1	0715 12	4178 21	22 53	9930
21 1 1 62 1	72 23	3 69 1 1 2 93	084440 51	314700 213	750950 117	834570	9200 6	7300 17	22 63	3765
22 1 0 65 1	66 29	0 80 1 2 1 89	915430 47	761314 178	957240 95	058586	8899 7	0717 27	88 58	5201
23 1 1 49 1	82 38	0 126 2 2 2 102	428474 41	960934 153	161360 62	744210	8900 13	8000 19	27 51	3874
24 1 1 60 1	76 24	5 76 1 2 1	9274 7	8700 16	73 55	7096
25 1 0 64 1	66 23	2 64 1 1 1 1	3785 9	5785 21	97 60	2569
26 1 0 61 1	64 29	7 80 1 1 2	9034 13	9218 16	90 62	7304
27 1 0 70 1	57 26	0 64 1 2 1 63	369600 38	535492 141	177550 85	851040	6575 10	8163 28	03 59	1614
28 1 0 65 1	70 26	0 75 1 1 1 80	474480 43	183254 148	876600 79	888374 1	0600 5	4400 30	69 53	9219
29 1 1 67 1	76 17	1 53 1 2 1 85	821440 52	049377 131	009170 79	455040	5199 6	7455 18	66 53	3726
30 1 1 63 1	80 26	2 85 1 1 1 88	910000 43	401894 207	364940 101	226310	9388 7	5790 30	47 55	4182
31 1 1 58 1	76 25	8 80 1 1 1 119	222700 60	699160 142	913330 72	760635 1	0295 7	8098 28	36 50	1121
32 1 1 63 1	76 33	6 104 2 2 1 109	358574 49	802444 177	352500 80	767220 1	3838 8	8417 31	75 55	0232
33 1 0 61 1	56 27	1 66 1 1 1 55	028816 33	181984 127	409910 76	827270 1	2259 9	8764 19	24 62	9710
34 1 1 70 1	77 28	4 89 2 1 1 99	008000 47	976944 201	793470 97	784360 1	0845 9	8059 20	45 61	2088
35 1 1 70 1	69 26	6 76 1 2 2 98	090000 52	564770 170	510000 91	373420 1	1401 8	7346 30	69 55	7959
36 1 1 64 1	75 27	8 85 1 1 2 97	000114 48	328163 170	201480 84	799126	9497 12	5388 31	54 58	8226
37 1 0 64 1	57 22	3 55 2 1 2 60	980310 39	549583 68	982220 44	739330	8442 10	7645 33	64 61	5821
38 1 0 64 1	64 19	3 52 1 1 2 77	650870 49	970856 122	171210 78	621150 1	3708 10	3870 22	85 53	6960
39 1 0 70 1	64 30	5 82 1 2 1 93	840000 49	760990 130	050000 68	962240	8373 8	3645 29	40 52	2131
40 1 0 59 1	64 26	8 72 1 1 2 53	002224 29	702955 131	466660 73	675186	8112 8	2921 17	79 59	4316
41 1 1 61 1	74 31	7 96 2 2 2 60	648647 28	813189 200	727040 95	362160	7200 12	8000 21	55 57	0144
42 1 0 64 1	61 19	7 51 1 1 1 74	250084 48	827507 134	838060 88	670685 1	0395 7	5394 17	23 54	1901
43 1 0 70 1	60 16	4 42 1 2 1 46	698795 33	053875 50	067257 35	438107	6431 12	0995 24	18 66	8549
44 1 1 55 1	82 26	0 86 1 1 2 99	301590 47	849377 183	260000 88	305504 1	4049 7	4381 21	72 61	6620
45 1 1 58 1	70 31	5 91 1 2 2 1	2726 7	0440 28	56 53	2981
47 1 1 62 1	71 21	5 63 1 1 1 81	275696 46	768390 150	064390 86	351400 1	2695 9	5237 21	21 56	2669
48 1 1 56 1	73 26	1 78 1 1 1 107	973404 56	263510 142	980530 74	505264 1	4770 9	6852 19	09 60	5129
49 1 0 74 1	54 32	9 78 1 1 1	8266 8	0664 21	43 59	1545
50 1 1 72 1	74 19	8 60 1 1 1 69	360000 39	579834 94	746666 54	066570	9356 8	5097 19	95 55	2045
51 1 0 62 1	56 32	1 78 1 2 1 83	908554 47	128582 140	668660 79	008804	8900 5	7100 30	03 57	7130
52 1 0 43 1	73 26	7 80 2 1 1 119	911630 61	815628 149	313690 76	972680 1	9016 5	7987 25	43 56	3880
53 1 0 55 1	55 24	1 58 1 1 2 42	707780 27	333376 82	577500 52	850370 1	0279 7	4185 21	25 55	2831
54 1 0 64 1	71 20	2 59 1 1 1 88	546460 52	392677 128	388990 75	967384	9435 7	6914 29	79 55	8121
56 1 0 75 1	60 16	8 43 1 1 2 59	579178 42	317220 93	897870 66	692710	6700 5	9700 21	66 55	8463
57 1 0 56 1	55 35	0 84 1 2 1 64	680000 35	366700 108	120000 59	119470	8689 12	3531 22	59 51	5474
58 1 0 68 1	61 22	0 57 1 2 1 80	549400 50	524310 156	590650 98	220910 1	1504 13	4464 17	50 48	8509
59 1 0 74 1	59 26	5 67 1 1 1	8694 9	7598 19	45 54	8091
60 1 1 63 1	79 28	1 90 1 1 1 137	946140 77	314030 141	704440 79	420430 1	4328 8	7566 30	47 60	0748
61 1 1 67 1	64 24	2 65 1 1 1 44	864700 26	259623 123	341540 72	192665 1	4598 13	8419 25	50 54	1711
62 1 0 63 1	56 25	5 62 1 1 1 58	480000 36	212563 84	258180 52	175180 1	6134 7	4854 19	10 63	3350
63 1 1 56 1	83 22	7 76 1 1 1 102	774940 51	987400 128	446260 64	972916 1	6153 7	4156 35	30 53	6562
64 1 1 71 1	71 24	6 72 1 1 2 112	898630 61	380985 149	019030 81	019005	7938 8	2198 20	04 54	4450
65 1 0 66 1	48 25	1 55 2 1 1 1	1735 6	8867 23	57 59	7437
66 1 0 73 1	65 27	2 74 1 2 1 91	559390 47	216750 122	157620 62	996120	9300 6	8000 18	98 53	3985
67 1 1 64 1	67 24	7 69 1 1 2 84	506300 47	592934 100	486040 56	592530 1	4875 8	7302 26	73 63	5886
69 1 1 71 1	74 28	7 87 1 1 1 101	014530 50	040726 144	933580 71	797420 1	3211 9	4429 23	33 56	9159
70 1 1 62 1	74 33	4 101 1 1 1 84	057830 39	082027 236	712220 110	057480	8662 11	1055 21	78 56	3120
71 1 1 64 1	85 32	7 112 1 1 2 127	931180 54	449380 161	561020 68	762730	8690 8	5712 15	68 48	4729
72 1 0 71 1	60 18	0 46 1 1 1 1	7391 8	4193 21	74 61	1252
73 1 0 62 1	60 33	2 85 1 2 1 69	191360 36	787098 131	807830 70	078514 1	3579 10	6779 34	02 58	4022
75 1 0 46 1	72 26	7 79 1 1 1 1	9677 6	3980 21	36 70	8834
76 1 1 67 1	72 15	9 47 1 1 1 74	852310 48	577946 109	789090 71	251360 1	2297 6	3684 22	59 50	1502
77 1 0 52 1	73 25	4 76 1 1 2 91	380340 48	145670 145	693620 76	761770 1	4917 6	8672 25	13 60	8028
78 1 0 58 1	65 20	2 55 1 1 1 68	900780 43	105015 97	240000 60	834316 1	2857 7	7236 25	70 60	4797
79 1 1 65 1	75 17	6 54 2 2 2 62	469334 37	742496 111	531624 67	384770	6671 9	5571 21	72 67	8205
80 1 1 67 1	62 24	4 64 1 2 1 74	041800 44	013485 94	787880 56	345806	8437 8	2345 16	53 52	5862
81 1 0 62 1	64 21	2 57 1 1 1 78	094220 48	333023 144	905490 89	682950 1	3281 9	0553 21	41 56	5525
82 1 1 54 1	77 30	0 94 1 2 1 107	787030 51	031723 146	645520 69	429250	9852 8	9146 25	26 52	7812
83 1 1 72 1	80 17	3 56 1 1 1 83	061590 48	415170 133	337880 77	720345	6921 8	9187 31	50 61	3357
84 1 0 59 1	67 23	7 66 1 1 1 1	4103 7	5031 19	53 57	2556
85 1 0 69 1	69 24	5 70 1 1 2 80	869630 44	878113 84	181694 46	716125 1	1324 11	9076 22	75 54	6537
86 1 1 65 1	88 29	4 104 1 2 1 98	973130 42	968220 146	981690 63	810665 1	1400 8	6700 18	11 57	7322
87 1 1 60 1	78 29	0 92 1 1 2 86	778465 41	293460 179	279300 85	309906 1	3469 7	7737 24	89 55	8514
88 1 0 63 1	63 18	8 50 1 1 1 70	326320 46	222485 86	029720 56	543655 1	3807 7	2133 20	53 58	4938
89 1 0 74 1	66 26	9 74 1 1 1 64	014885 35	148987 113	640680 62	397278 1	1900 10	1500 17	75 57	5607
90 1 0 65 1	55 23	3 56 1 2 1 91	435520 59	398876 169	717220 110	252690	8100 8	5200 34	44 54	7867
91 1 0 73 1	63 20	3 54 1 2 2 60	842106 38	702103 124	070175 78	921936 1	0660 6	1043 22	69 60	7812
92 1 1 65 1	74 29	7 90 1 1 1 92	130646 49	462180 126	342950 67	829740 1	4110 10	6000 16	63 54	5180
93 1 0 47 1	61 19	3 50 1 1 2	6948 9	8951 26	73 56	1338
94 1 1 67 1	63 32	7 87 1 2 1 75	037210 38	974330 215	776810 112	074486	8541 9	1696 25	91 60	2548
95 1 1 67 1	68 30	8 87 2 2 2 98	290910 49	946163 155	366400 78	948860	9600 10	3400 23	96 52	9467
97 1 0 50 1	65 25	3 69 1 1 1 54	799320 31	133081 101	828575 57	851765 1	4333 7	5100 15	76 64	2805
98 1 0 63 1	67 26	9 75 1 1 1 80	227800 43	610200 113	865685 61	895073	8403 11	2047 27	80 60	9958
99 1 1 61 1	77 23	0 72 1 1 1 60	804800 32	242195 89	138280 47	266235	7591 7	3139 19	81 58	9834
100 1 1 58 1	79 25	0 80 1 1 1 1	0542 6	5200 27	94 58	4371
101 1 0 76 1	53 18	4 43 1 1 1 70	846830 51	979095 68	942570 50	581978	9800 8	0900 22	77 59	9683
102 1 1 58 1	69 29	4 84 1 2 1 68	754180 35	309880 138	891530 71	330110	9178 11	1242 19	93 62	8715
104 1 0 62 1	58 20	8 52 1 1 2 71	662930 47	380590 87	568886 57	896954	9271 8	2882 19	78 54	7931
105 1 0 61 1	66 26	9 74 1 2 1 85	333820 46	854683 293	703340 161	265210 1	4943 7	3100 22	99 63	0461
106 1 1 65 1	73 36	8 110 1 2 1 103	483635 46	594006 237	510400 106	940200	7625 6	9449 15	21 56	5591
107 1 1 77 1	76 27	1 84 1 1 1 116	734820 58	212830 207	449750 103	450170	8889 12	8659 22	24 59	6950
108 1 0 62 1	72 26	7 79 1 2 2 65	197426 33	932396 129	200000 67	242920	4800 8	1700 17	66 58	9000
109 1 0 70 1	58 22	0 55 1 2 1 69	125520 44	626370 104	696550 67	590480 1	1049 9	4763 34	22 62	2095
110 1 1 61 1	83 25	7 86 1 1 1 73	440000 35	247430 108	361290 52	007860	9300 13	9800 18	20 55	9211
111 1 0 68 1	62 17	9 47 1 1 1 54	639122 37	033726 74	738180 50	656624	9688 6	3912 23	92 63	9969
112 1 1 54 1	90 15	5 56 1 1 1 67	189790 37	658295 73	339260 41	104930 1	2600 8	3800 15	54 53	8227
113 1 1 41 1	88 29	1 103 1 1 1 96	524210 42	077477 130	271150 56	788666 1	5300 10	0900 19	69 59	3742
114 1 0 60 1	57 15	0 37 1 2 1 58	886597 45	199867 92	366670 70	898320	8123 7	4724 16	66 58	4636
115 1 1 60 1	84 26	0 88 1 1 2 114	161840 54	045130 167	755340 79	416725	8542 9	1197 18	39 62	4936
117 1 0 54 1	72 14	9 44 1 1 1 49	519455 33	050957 61	729683 41	200474 1	3840 9	5129 15	36 63	1874
118 1 1 53 1	75 16	0 49 1 1 1 62	680233 39	466476 80	163020 50	474476 1	0700 11	1000 11	91
119 1 0 65 1	54 21	9 52 1 2 2 74	107635 49	916336 101	901450 68	637280 1	1700 7	6900 18	84 58	5534
